# Supplementary material for: Comparison of metagenomic analysis of fecal and gastrointestinal tract samples for identifying beneficial gut microorganisms
Source: Front Microbiol. 2025 Mar 26;16:1533580. doi: 10.3389/fmicb.2025.1533580 (PMC11979174; doi:10.3389/fmicb.2025.1533580)
Supplement: Supplementary file 1 [file Table_1.xlsx]

## Sheet: Table S1
Table S1. Alpha diversity indices of gut microbiota from feces and whole gastrointestinal tract.
		Index	Feces			GI			p-value
ALL		ACE	263.829 ± 5.088			331.114 ± 9.899			p < 0.001
		Shannon	4.2 ± 0			4 ± 0.1			p < 0.05
		Simpson	0.969 ± 0.002			0.924 ± 0.011			p < 0.001
		InvSimpson	34.803 ± 1.292			20.69 ± 2.124			p < 0.001
		Fisher	36.337 ± 0.782			47.102 ± 1.692			p < 0.001
		Evenness	0.754 ± 0.004			0.683 ± 0.015			p < 0.001
Test		Index	Feces			GI			Feces p-value			GI p-value
			High	Medium	Low	High	Medium	Low	High vs. Medium	Medium vs. Low	High vs. Low	High vs. Medium	Medium vs. Low	High vs. Low
Motor Function	ALL	ACE	272 ± 8.7	267.5 ± 13.1	252.4 ± 6.8	336.3 ± 22.1	337.9 ± 16.7	334.4 ± 20.6	ns	ns	ns	ns	ns	ns
		Shannon	4.268 ± 0.051	4.221 ± 0.083	4.152 ± 0.061	4.018 ± 0.258	4.087 ± 0.119	3.857 ± 0.242	ns	ns	ns	ns	ns	ns
		Simpson	0.974 ± 0.001	0.969 ± 0.005	0.967 ± 0.002	0.928 ± 0.023	0.938 ± 0.014	0.908 ± 0.033	ns	ns	p < 0.05	ns	ns	ns
		InvSimpson	38.567 ± 2.185	36.424 ± 3.261	31.854 ± 2.063	26.281 ± 6.225	22.049 ± 3.221	16.667 ± 2.476	ns	ns	p < 0.05	ns	ns	ns
		Fisher	37.247 ± 1.322	37.022 ± 2.057	34.831 ± 1.086	48.039 ± 4.057	48.953 ± 2.819	46.643 ± 3.406	ns	ns	ns	ns	ns	ns
		Evenness	0.762 ± 0.006	0.756 ± 0.009	0.751 ± 0.008	0.689 ± 0.038	0.703 ± 0.018	0.663 ± 0.037	ns	ns	ns	ns	ns	ns
	Female	ACE	271.3 ± 10	282 ± 7	255.3 ± 20.4	318.9 ± 22.9	312.5 ± 8.5	285.3 ± 29.2	ns	ns	ns	ns	ns	ns
		Shannon	4.257 ± 0.048	4.354 ± 0.133	4.203 ± 0.181	3.809 ± 0.283	4.319 ± 0.151	3.447 ± 0.687	ns	ns	ns	ns	ns	ns
		Simpson	0.973 ± 0.001	0.974 ± 0.005	0.966 ± 0.007	0.913 ± 0.027	0.964 ± 0.007	0.853 ± 0.101	ns	ns	ns	ns	ns	ns
		InvSimpson	37.196 ± 1.402	38.928 ± 6.409	31.664 ± 5.379	19.206 ± 4.814	28.825 ± 5.35	15.782 ± 6.57	ns	ns	ns	ns	ns	ns
		Fisher	37.195 ± 1.465	39.583 ± 1.093	35.36 ± 3.228	44.527 ± 3.866	45.021 ± 1.372	38.654 ± 4.708	ns	ns	ns	ns	ns	ns
		Evenness	0.76 ± 0.005	0.772 ± 0.021	0.758 ± 0.024	0.66 ± 0.042	0.752 ± 0.023	0.607 ± 0.112	ns	ns	ns	ns	ns	ns
	Male	ACE	274.5 ± 24.5	263.9 ± 16.3	251 ± 5.3	397.5 ± 42.5	344.3 ± 20.4	359 ± 22	ns	ns	ns	ns	ns	ns
		Shannon	4.309 ± 0.204	4.187 ± 0.098	4.127 ± 0.045	4.75 ± 0.194	4.028 ± 0.14	4.062 ± 0.143	ns	ns	ns	p < 0.05	ns	p < 0.05
		Simpson	0.976 ± 0.006	0.968 ± 0.006	0.968 ± 0.002	0.98 ± 0.005	0.932 ± 0.017	0.935 ± 0.01	ns	ns	ns	ns	ns	p < 0.05
		InvSimpson	43.364 ± 10.049	35.797 ± 3.917	31.949 ± 2.102	51.043 ± 10.955	20.355 ± 3.688	17.109 ± 2.442	ns	ns	ns	p < 0.01	ns	p < 0.01
		Fisher	37.43 ± 4.218	36.382 ± 2.543	34.567 ± 0.839	60.332 ± 9.188	49.936 ± 3.467	50.637 ± 3.72	ns	ns	ns	ns	ns	ns
		Evenness	0.768 ± 0.025	0.753 ± 0.01	0.747 ± 0.006	0.794 ± 0.018	0.691 ± 0.02	0.691 ± 0.019	ns	ns	ns	p < 0.05	ns	p < 0.05
Cognitive Function	ALL	ACE	263.4 ± 6.4	261.2 ± 11.2	266.4 ± 10.7	322.8 ± 13.4	329.8 ± 18.9	344.9 ± 22.1	ns	ns	ns	ns	ns	ns
		Shannon	4.191 ± 0.053	4.226 ± 0.061	4.168 ± 0.069	3.866 ± 0.225	3.848 ± 0.196	4.118 ± 0.155	ns	ns	ns	ns	ns	ns
		Simpson	0.969 ± 0.002	0.973 ± 0.001	0.967 ± 0.004	0.907 ± 0.031	0.916 ± 0.019	0.938 ± 0.011	ns	ns	ns	ns	ns	ns
		InvSimpson	33.112 ± 1.995	37.435 ± 1.936	33.818 ± 3.055	18.445 ± 3.172	18.267 ± 3.261	23.395 ± 4.874	ns	ns	ns	ns	ns	ns
		Fisher	36.157 ± 0.946	35.937 ± 1.738	36.926 ± 1.634	45.798 ± 2.224	46.064 ± 3.15	50.216 ± 3.833	ns	ns	ns	ns	ns	ns
		Evenness	0.752 0.007	0.76 0.006	0.747 0.008	0.668 0.036	0.663 0.029	0.706 0.02	ns	ns	ns	ns	ns	ns
	Female	ACE	264.8 ± 8.3	270.2 ± 40.5	278.7 ± 8.4	325.2 ± 18.3	291.6 ± 18	280.3 ± 6.7	ns	ns	ns	ns	ns	ns
		Shannon	4.217 ± 0.065	4.265 ± 0.242	4.227 ± 0.082	3.926 ± 0.315	3.583 ± 0.115	3.722 ± 0.309	ns	ns	ns	ns	ns	ns
		Simpson	0.969 ± 0.003	0.973 ± 0.003	0.97 ± 0.002	0.906 ± 0.044	0.897 ± 0.009	0.909 ± 0.047	ns	ns	ns	ns	ns	ns
		InvSimpson	33.338 ± 2.485	37.57 ± 3.253	34.68 ± 2.947	21.351 ± 4.138	17.572 ± 3.583	13.69 ± 10.113	ns	ns	ns	ns	ns	ns
		Fisher	36.361 ± 1.242	37.354 ± 6.421	38.889 ± 1.277	46.004 ± 3.13	39.604 ± 2.2	39.516 ± 1.16	ns	ns	ns	ns	ns	ns
		Evenness	0.756 ± 0.009	0.762 ± 0.022	0.751 ± 0.013	0.677 ± 0.051	0.63 ± 0.013	0.661 ± 0.053	ns	ns	ns	ns	ns	ns
	Male	ACE	261.3 ± 8.4	253.7 ± 17.1	261.8 ± 14.4	319.3 ± 15.3	361.7 ± 20.6	369.1 ± 21.9	ns	ns	ns	ns	ns	ns
		Shannon	4.152 ± 0.077	4.193 ± 0.094	4.146 ± 0.083	3.776 ± 0.16	4.069 ± 0.191	4.267 ± 0.15	ns	ns	ns	ns	ns	ns
		Simpson	0.969 ± 0.003	0.972 ± 0.003	0.966 ± 0.006	0.908 ± 0.027	0.933 ± 0.017	0.95 ± 0.01	ns	ns	ns	ns	ns	ns
		InvSimpson	32.773 ± 3.181	37.322 ± 3.504	33.495 ± 3.881	14.087 ± 3.71	18.847 ± 3.309	27.034 ± 6.093	ns	ns	ns	ns	ns	ns
		Fisher	35.851 ± 1.363	34.756 ± 2.654	36.19 ± 2.175	45.489 ± 2.309	51.448 ± 3.444	54.228 ± 4.057	ns	ns	ns	ns	ns	ns
		Evenness	0.746 ± 0.01	0.759 ± 0.009	0.746 ± 0.009	0.656 ± 0.027	0.691 ± 0.027	0.723 ± 0.02	ns	ns	ns	ns	ns	ns
Emotional Function	ALL	ACE	262.8 ± 8.1	267.6 ± 6.8	261.8 ± 11	316.5 ± 13.6	357.9 ± 18.5	324.7 ± 18.7	ns	ns	ns	ns	ns	ns
		Shannon	4.175 ± 0.047	4.242 ± 0.055	4.186 ± 0.066	3.911 ± 0.197	4.237 ± 0.112	3.79 ± 0.175	ns	ns	ns	ns	ns	ns
		Simpson	0.969 ± 0.002	0.971 ± 0.002	0.969 ± 0.004	0.918 ± 0.025	0.95 ± 0.008	0.909 ± 0.016	ns	ns	ns	ns	p < 0.05	ns
		InvSimpson	33.196 ± 1.306	36.228 ± 3.107	35.358 ± 2.452	22.125 ± 3.537	25.603 ± 4.763	15.041 ± 2.339	ns	ns	ns	ns	p < 0.05	ns
		Fisher	36.173 ± 1.303	36.933 ± 1.009	36.019 ± 1.665	44.486 ± 2.216	51.442 ± 3.232	46.318 ± 3.276	ns	ns	ns	ns	ns	ns
		Evenness	0.75 ± 0.006	0.759 ± 0.007	0.753 ± 0.007	0.679 ± 0.031	0.722 ± 0.016	0.655 ± 0.025	ns	ns	ns	ns	p < 0.05	ns
	Female	ACE	264.4 ± 8.4	285	282.3 ± 10.4	305.1 ± 16	370	276.3 ± 44.1	ns	ns	ns	ns	ns	ns
		Shannon	4.212 ± 0.054	4.409	4.259 ± 0.147	3.773 ± 0.238	4.428	3.493 ± 0.576	ns	ns	ns	ns	ns	ns
		Simpson	0.969 ± 0.002	0.976	0.972 ± 0.005	0.903 ± 0.032	0.965	0.883 ± 0.047	ns	ns	ns	ns	ns	ns
		InvSimpson	33.681 ± 1.647	41.405	37.904 ± 5.509	19.07 ± 3.846	28.293	12.679 ± 5.568	ns	ns	ns	ns	ns	ns
		Fisher	36.558 ± 1.314	39.204	38.939 ± 1.496	42.355 ± 2.511	54.52	38.173 ± 7.411	ns	ns	ns	ns	ns	ns
		Evenness	0.756 ± 0.007	0.78	0.755 ± 0.022	0.659 ± 0.038	0.749	0.62 ± 0.087	ns	ns	ns	ns	ns	ns
	Male	ACE	257.7 ± 25.4	265.7 ± 7.3	254.9 ± 13.8	354.3 ± 7.5	356.6 ± 20.7	340.8 ± 18.7	ns	ns	ns	ns	ns	ns
		Shannon	4.052 ± 0.066	4.224 ± 0.058	4.162 ± 0.078	4.371 ± 0.136	4.215 ± 0.123	3.889 ± 0.154	ns	ns	ns	ns	ns	ns
		Simpson	0.968 ± 0.002	0.97 ± 0.003	0.968 ± 0.005	0.966 ± 0.008	0.948 ± 0.009	0.918 ± 0.015	ns	ns	ns	ns	ns	ns
		InvSimpson	31.58 ± 1.401	35.653 ± 3.414	34.51 ± 2.852	32.308 ± 5.995	25.304 ± 5.315	15.828 ± 2.671	ns	ns	ns	ns	ns	p < 0.05
		Fisher	34.889 ± 4.14	36.681 ± 1.092	35.045 ± 2.102	51.591 ± 0.458	51.1 ± 3.593	49.033 ± 3.379	ns	ns	ns	ns	ns	ns
		Evenness	0.731 ± 0.006	0.757 ± 0.008	0.753 ± 0.007	0.745 ± 0.021	0.718 ± 0.017	0.667 ± 0.021	ns	ns	ns	ns	ns	ns
ns: not significant

## Sheet: Table S2
Table S2. Phylum Abundances of gut microbiota from feces and whole gastrointestinal tract.
		Index	Feces			GI			p-value
ALL		Actinobacteria	0.827 ± 0.164			0.231 ± 0.034			p < 0.001
		Bacteroidetes	57.012 ± 1.455			36.549 ± 3.21			p < 0.001
		Firmicutes	36.595 ± 1.706			47.283 ± 2.631			p < 0.01
		Patescibacteria	1.737 ± 0.219			0.74 ± 0.153			p < 0.001
		Proteobacteria	0.323 ± 0.057			0.779 ± 0.143			p < 0.01
		Tenericutes	0.275 ± 0.063			0.292 ± 0.038			ns
		Verrucomicrobia	3.213 ± 0.976			14.107 ± 2.771			p < 0.001
		Other	0.018 ± 0.012			0.02 ± 0.01			ns
Test		Index	Feces			GI			Feces p-value			GI p-value
			High	Medium	Low	High	Medium	Low	High vs. Medium	Medium vs. Low	High vs. Low	High vs. Medium	Medium vs. Low	High vs. Low
Motor Function	ALL	Actinobacteria	0.517 ± 0.193	0.415 ± 0.086	1.437 ± 0.465	0.242 ± 0.048	0.193 ± 0.035	0.189 ± 0.037	ns	p < 0.05	ns	ns	ns	ns
		Bacteroidetes	55.683 ± 2.349	58.009 ± 3.04	56.921 ± 3.3	33.99 ± 7.058	38.616 ± 5.715	40.054 ± 6.7	ns	ns	ns	ns	ns	ns
		Firmicutes	39.163 ± 2.775	35.055 ± 3.893	37.909 ± 3.536	52.169 ± 4.518	44.748 ± 4.253	45.4 ± 5.513	ns	ns	ns	ns	ns	ns
		Patescibacteria	1.554 ± 0.396	1.575 ± 0.255	1.957 ± 0.361	1.291 ± 0.488	0.65 ± 0.181	0.474 ± 0.167	ns	ns	ns	ns	ns	ns
		Proteobacteria	0.444 ± 0.206	0.226 ± 0.041	0.275 ± 0.034	0.371 ± 0.101	1.29 ± 0.369	0.784 ± 0.238	ns	ns	ns	p < 0.05	ns	ns
		Tenericutes	0.132 ± 0.057	0.52 ± 0.162	0.194 ± 0.1	0.381 ± 0.067	0.287 ± 0.074	0.288 ± 0.099	p < 0.05	ns	ns	ns	ns	ns
		Verrucomicrobia	2.501 ± 1.086	4.15 ± 2.674	1.304 ± 0.805	11.552 ± 5.696	14.177 ± 4.152	12.8 ± 6.464	ns	ns	ns	ns	ns	ns
		Other	0.005 ± 0.002	0.05 ± 0.042	0.003 ± 0.002	0.004 ± 0.002	0.038 ± 0.031	0.01 ± 0.004	ns	ns	ns	ns	ns	ns
	Female	Actinobacteria	0.473 ± 0.237	0.328 ± 0.08	1.923 ± 0.959	0.258 ± 0.054	0.211 ± 0.076	0.176 ± 0.066	ns	ns	ns	ns	ns	ns
		Bacteroidetes	56.428 ± 2.662	50.393 ± 13.434	48.182 ± 3.714	35.313 ± 8.305	51.35 ± 3.579	23.037 ± 15.096	ns	ns	ns	ns	ns	ns
		Firmicutes	39.804 ± 3.155	46.538 ± 13.551	45.131 ± 6.41	47.602 ± 2.331	42.513 ± 4.431	55.678 ± 13.809	ns	ns	ns	ns	ns	ns
		Patescibacteria	1.551 ± 0.471	1.757 ± 0.328	1.78 ± 0.378	1.497 ± 0.613	0.626 ± 0.229	0.788 ± 0.362	ns	ns	ns	ns	ns	ns
		Proteobacteria	0.486 ± 0.266	0.197 ± 0.077	0.24 ± 0.081	0.353 ± 0.097	0.789 ± 0.303	0.319 ± 0.15	ns	ns	ns	ns	ns	ns
		Tenericutes	0.144 ± 0.074	0.594 ± 0.594	0.026 ± 0.002	0.435 ± 0.073	0.237 ± 0.018	0.473 ± 0.287	ns	ns	ns	ns	ns	ns
		Verrucomicrobia	1.108 ± 0.584	0.188 ± 0.151	2.719 ± 2.398	14.537 ± 6.993	4.275 ± 0.984	19.526 ± 19.169	ns	ns	ns	ns	ns	ns
		Other	0.006 ± 0.002	0.004 ± 0.004	0 ± 0	0.004 ± 0.003	0 ± 0	0.005 ± 0.003	ns	ns	ns	ns	ns	ns
	Male	Actinobacteria	0.673 ± 0.354	0.437 ± 0.107	1.194 ± 0.548	0.183 ± 0.131	0.189 ± 0.042	0.196 ± 0.05	ns	ns	ns	ns	ns	ns
		Bacteroidetes	53.078 ± 6.405	59.913 ± 2.412	61.29 ± 3.452	29.359 ± 17.811	35.433 ± 6.694	48.563 ± 4.328	ns	ns	ns	ns	ns	ns
		Firmicutes	36.92 ± 7.858	32.184 ± 3.451	34.298 ± 3.737	68.154 ± 17.095	45.307 ± 5.305	40.26 ± 4.353	ns	ns	ns	ns	ns	p < 0.05
		Patescibacteria	1.564 ± 0.999	1.529 ± 0.315	2.046 ± 0.529	0.569 ± 0.064	0.656 ± 0.225	0.317 ± 0.161	ns	ns	ns	ns	ns	ns
		Proteobacteria	0.295 ± 0.085	0.234 ± 0.05	0.293 ± 0.036	0.435 ± 0.405	1.416 ± 0.452	1.017 ± 0.315	ns	ns	ns	ns	ns	ns
		Tenericutes	0.091 ± 0.002	0.502 ± 0.172	0.278 ± 0.14	0.192 ± 0.076	0.299 ± 0.093	0.196 ± 0.042	ns	ns	ns	ns	ns	ns
		Verrucomicrobia	7.376 ± 2.181	5.141 ± 3.284	0.596 ± 0.326	1.105 ± 0.975	16.653 ± 4.826	9.437 ± 4.471	ns	ns	p < 0.01	ns	ns	ns
		Other	0.003 ± 0.003	0.061 ± 0.052	0.005 ± 0.003	0.002 ± 0.002	0.048 ± 0.039	0.013 ± 0.006	ns	ns	ns	ns	ns	ns
Cognitive Function	ALL	Actinobacteria	0.935 ± 0.359	0.758 ± 0.271	0.845 ± 0.328	0.148 ± 0.026	0.344 ± 0.089	0.192 ± 0.037	ns	ns	ns	ns	ns	ns
		Bacteroidetes	58.187 ± 2.928	59.786 ± 2.589	53.61 ± 2.495	42.722 ± 5.503	29.792 ± 6.301	37.778 ± 5.439	ns	ns	ns	ns	ns	ns
		Firmicutes	37.576 ± 2.978	33.848 ± 2.68	37.936 ± 3.727	37.833 ± 2.448	52.142 ± 3.947	49.709 ± 5.233	ns	ns	ns	p < 0.01	ns	ns
		Patescibacteria	1.408 ± 0.234	2.522 ± 0.497	1.393 ± 0.346	0.527 ± 0.118	1.135 ± 0.434	0.649 ± 0.162	ns	ns	ns	ns	ns	ns
		Proteobacteria	0.417 ± 0.186	0.249 ± 0.037	0.326 ± 0.065	1 ± 0.271	0.792 ± 0.34	0.685 ± 0.183	ns	ns	ns	ns	ns	ns
		Tenericutes	0.388 ± 0.143	0.232 ± 0.102	0.155 ± 0.056	0.333 ± 0.103	0.298 ± 0.044	0.243 ± 0.07	ns	ns	ns	ns	ns	ns
		Verrucomicrobia	1.085 ± 0.739	2.563 ± 1.116	5.726 ± 2.648	17.419 ± 6.083	15.461 ± 5.05	10.734 ± 4.848	ns	ns	ns	ns	ns	ns
		Other	0.004 ± 0.001	0.043 ± 0.038	0.01 ± 0.004	0.018 ± 0.013	0.036 ± 0.029	0.009 ± 0.005	ns	ns	ns	ns	ns	ns
	Female	Actinobacteria	1.105 ± 0.567	0.539 ± 0.33	0.246 ± 0.084	0.188 ± 0.033	0.268 ± 0.078	0.249 ± 0.035	ns	ns	ns	ns	ns	ns
		Bacteroidetes	52.968 ± 3.307	57.111 ± 3.441	48.834 ± 7.394	40.505 ± 8.236	25.641 ± 11.038	29.497 ± 10.31	ns	ns	ns	ns	ns	ns
		Firmicutes	42.423 ± 3.645	38.493 ± 4.17	49.457 ± 6.908	43.169 ± 1.61	55.864 ± 7.489	52.841 ± 17.5	ns	ns	ns	ns	ns	ns
		Patescibacteria	1.226 ± 0.238	2.055 ± 0.581	0.984 ± 0.559	0.723 ± 0.13	1.871 ± 0.827	0.743 ± 0.477	ns	ns	ns	ns	ns	ns
		Proteobacteria	0.549 ± 0.308	0.221 ± 0.034	0.169 ± 0.044	0.391 ± 0.12	0.314 ± 0.074	0.399 ± 0.347	ns	ns	ns	ns	ns	ns
		Tenericutes	0.329 ± 0.192	0.06 ± 0.031	0.049 ± 0.026	0.482 ± 0.142	0.365 ± 0.075	0.174 ± 0.036	ns	ns	ns	ns	ns	ns
		Verrucomicrobia	1.394 ± 1.224	1.517 ± 0.758	0.252 ± 0.055	14.539 ± 9.343	15.672 ± 9.471	16.097 ± 14.433	ns	ns	ns	ns	ns	ns
		Other	0.005 ± 0.002	0.004 ± 0.002	0.01 ± 0.006	0.004 ± 0.002	0.004 ± 0.003	0 ± 0	ns	ns	ns	ns	ns	ns
	Male	Actinobacteria	0.679 ± 0.354	0.94 ± 0.426	1.069 ± 0.429	0.089 ± 0.022	0.408 ± 0.153	0.171 ± 0.048	ns	ns	ns	ns	ns	ns
		Bacteroidetes	66.016 ± 1.702	62.015 ± 3.808	55.401 ± 2.165	46.048 ± 7.169	33.251 ± 7.686	40.884 ± 6.455	ns	ns	p < 0.05	ns	ns	ns
		Firmicutes	30.304 ± 1.975	29.977 ± 2.855	33.615 ± 3.521	29.83 ± 1.699	49.04 ± 3.938	48.535 ± 4.502	ns	ns	ns	p < 0.01	ns	p < 0.05
		Patescibacteria	1.681 ± 0.477	2.911 ± 0.784	1.546 ± 0.435	0.232 ± 0.119	0.522 ± 0.263	0.613 ± 0.163	ns	ns	ns	ns	ns	ns
		Proteobacteria	0.218 ± 0.03	0.272 ± 0.062	0.385 ± 0.078	1.914 ± 0.224	1.19 ± 0.593	0.793 ± 0.217	ns	ns	ns	ns	ns	p < 0.01
		Tenericutes	0.477 ± 0.239	0.375 ± 0.169	0.195 ± 0.073	0.109 ± 0.035	0.242 ± 0.044	0.269 ± 0.095	ns	ns	ns	ns	ns	ns
		Verrucomicrobia	0.622 ± 0.482	3.435 ± 1.963	7.778 ± 3.401	21.738 ± 6.995	15.285 ± 5.804	8.723 ± 4.663	ns	ns	ns	ns	ns	ns
		Other	0.003 ± 0.002	0.075 ± 0.07	0.01 ± 0.005	0.04 ± 0.032	0.063 ± 0.052	0.012 ± 0.006	ns	ns	ns	ns	ns	ns
Emotional Function	ALL	Actinobacteria	0.697 ± 0.279	0.522 ± 0.166	1.223 ± 0.33	0.229 ± 0.036	0.184 ± 0.031	0.271 ± 0.087	ns	ns	ns	ns	ns	ns
		Bacteroidetes	57.159 ± 2.272	56.867 ± 3.168	56.975 ± 2.48	34.761 ± 5.456	45.32 ± 4.021	31.177 ± 6.159	ns	ns	ns	ns	ns	ns
		Firmicutes	37.554 ± 2.811	37.169 ± 3.22	35.077 ± 3.081	48.623 ± 4.64	43.51 ± 3.393	48.975 ± 5.254	ns	ns	ns	ns	ns	ns
		Patescibacteria	1.428 ± 0.276	2.098 ± 0.317	1.772 ± 0.505	1.132 ± 0.36	0.457 ± 0.126	0.55 ± 0.147	ns	ns	ns	ns	ns	ns
		Proteobacteria	0.245 ± 0.044	0.516 ± 0.178	0.247 ± 0.039	0.422 ± 0.125	1.033 ± 0.206	0.953 ± 0.342	ns	ns	ns	p < 0.05	ns	ns
		Tenericutes	0.231 ± 0.097	0.49 ± 0.142	0.143 ± 0.077	0.385 ± 0.069	0.265 ± 0.06	0.215 ± 0.061	ns	p < 0.05	ns	ns	ns	ns
		Verrucomicrobia	2.681 ± 0.905	2.334 ± 1.626	4.522 ± 2.36	14.441 ± 5.68	9.209 ± 2.922	17.826 ± 4.714	ns	ns	ns	ns	ns	ns
		Other	0.007 ± 0.003	0.005 ± 0.002	0.041 ± 0.035	0.007 ± 0.003	0.022 ± 0.013	0.033 ± 0.026	ns	ns	ns	ns	ns	ns
	Female	Actinobacteria	0.76 ± 0.358	0.035	0.811 ± 0.51	0.228 ± 0.043	0.19	0.247 ± 0.037	ns	ns	ns	ns	ns	ns
		Bacteroidetes	54.793 ± 2.349	42.655	53.095 ± 8.099	35.089 ± 6.488	48.177	20.218 ± 14.156	ns	ns	ns	ns	ns	ns
		Firmicutes	40.944 ± 2.825	53.643	44.098 ± 7.998	45.55 ± 4.601	47.657	64.566 ± 11.313	ns	ns	ns	ns	ns	ns
		Patescibacteria	1.472 ± 0.341	1.194	1.554 ± 0.649	1.21 ± 0.454	1.125	0.902 ± 0.397	ns	ns	ns	ns	ns	ns
		Proteobacteria	0.23 ± 0.048	2.042	0.189 ± 0.039	0.279 ± 0.067	0.804	0.506 ± 0.302	ns	ns	ns	ns	ns	ns
		Tenericutes	0.223 ± 0.12	0.077	0.04 ± 0.025	0.403 ± 0.084	0.733	0.159 ± 0.034	ns	ns	ns	ns	ns	ns
		Verrucomicrobia	1.576 ± 0.779	0.341	0.203 ± 0.103	17.237 ± 7.147	1.313	13.402 ± 11.744	ns	ns	ns	ns	ns	ns
		Other	0.004 ± 0.001	0.013	0.01 ± 0.006	0.004 ± 0.002	0	0 ± 0	ns	ns	ns	ns	ns	ns
	Male	Actinobacteria	0.487 ± 0.271	0.576 ± 0.175	1.36 ± 0.41	0.233 ± 0.079	0.183 ± 0.035	0.279 ± 0.117	ns	ns	ns	ns	ns	ns
		Bacteroidetes	65.044 ± 3.306	58.446 ± 3.071	58.269 ± 2.231	33.665 ± 11.91	45.003 ± 4.482	34.83 ± 6.795	ns	ns	ns	ns	ns	ns
		Firmicutes	26.255 ± 1.676	35.338 ± 2.962	32.069 ± 2.747	58.868 ± 13.194	43.049 ± 3.758	43.778 ± 5.141	ns	ns	ns	ns	ns	ns
		Patescibacteria	1.279 ± 0.465	2.199 ± 0.336	1.845 ± 0.655	0.875 ± 0.48	0.383 ± 0.113	0.433 ± 0.139	ns	ns	ns	ns	ns	ns
		Proteobacteria	0.296 ± 0.122	0.346 ± 0.062	0.267 ± 0.05	0.9 ± 0.436	1.058 ± 0.228	1.102 ± 0.443	ns	ns	ns	ns	ns	ns
		Tenericutes	0.258 ± 0.172	0.536 ± 0.15	0.177 ± 0.102	0.325 ± 0.129	0.213 ± 0.034	0.234 ± 0.08	ns	ns	ns	ns	ns	ns
		Verrucomicrobia	6.364 ± 1.836	2.555 ± 1.802	5.962 ± 3.028	5.121 ± 4.005	10.086 ± 3.116	19.3 ± 5.306	ns	ns	ns	ns	ns	ns
		Other	0.018 ± 0.011	0.004 ± 0.002	0.052 ± 0.047	0.014 ± 0.012	0.024 ± 0.015	0.044 ± 0.035	ns	ns	ns	ns	ns	ns
ns: not significant

## Sheet: Table S3
Table S3. PERMANOVA results for group differences.
Test			Df	Sum Of Sqs	R2	F	Pr(>F)
ALL			1	4.92319	0.309697	30.5075	0.001
			68	10.9736	0.690303
			69	15.8968	1
Motor Function	ALL	ALL	5	4.54177	0.361653	5.66545	0.001
			50	8.0166	0.638347
			55	12.5584	1
		Feces	2	0.182162	0.080982	1.10147	0.244
			25	2.06725	0.919018
			27	2.24941	1
		GI	2	0.48264	0.0750375	1.01406	0.406
			25	5.94935	0.924963
			27	6.43199	1
	Female	ALL	5	2.15007	0.438147	2.80737	0.001
			18	2.75711	0.561853
			23	4.90718	1
		Feces	2	0.144051	0.190499	1.05898	0.33
			9	0.612127	0.809501
			11	0.756178	1
		GI	2	0.437692	0.169472	0.918241	0.631
			9	2.14498	0.830528
			11	2.58268	1
	Male	ALL	5	3.19138	0.440603	4.09573	0.001
			26	4.05183	0.559397
			31	7.24321	1
		Feces	2	0.171635	0.133201	0.998858	0.461
			13	1.1169	0.866799
			15	1.28853	1
		GI	2	0.423942	0.126216	0.938907	0.626
			13	2.93493	0.873784
			15	3.35887	1
Cognitive Function	ALL	ALL	5	5.10029	0.349402	6.22975	0.001
			58	9.4969	0.650598
			63	14.5972	1
		Feces	2	0.204021	0.0766743	1.2041	0.146
			29	2.45686	0.923326
			31	2.66088	1
		GI	2	0.46944	0.0625129	0.96688	0.536
			29	7.04004	0.937487
			31	7.50948	1
	Female	ALL	5	2.5299	0.430845	3.33075	0.001
			22	3.34205	0.569155
			27	5.87195	1
		Feces	2	0.153994	0.171525	1.13871	0.165
			11	0.743797	0.828475
			13	0.897791	1
		GI	2	0.515401	0.165529	1.091	0.254
			11	2.59826	0.834471
			13	3.11366	1
	Male	ALL	5	3.52748	0.427016	4.47149	0.001
			30	4.7333	0.572984
			35	8.26078	1
		Feces	2	0.182973	0.121843	1.04061	0.404
			15	1.31874	0.878157
			17	1.50171	1
		GI	2	0.435989	0.113228	0.95764	0.532
			15	3.41456	0.886772
			17	3.85055	1
Emotional Function	ALL	ALL	5	5.76807	0.362844	7.28929	0.001
			64	10.1287	0.637156
			69	15.8968	1
		Feces	2	0.216697	0.0766846	1.32886	0.063
			32	2.60913	0.923315
			34	2.82583	1
		GI	2	0.628177	0.0770978	1.33662	0.025
			32	7.51961	0.922902
			34	8.14779	1
	Female	ALL	5	2.36845	0.40335	2.97451	0.001
			22	3.5035	0.59665
			27	5.87195	1
		Feces	2	0.117452	0.130823	0.827826	0.917
			11	0.780339	0.869177
			13	0.897791	1
		GI	2	0.390495	0.125414	0.788688	0.923
			11	2.72316	0.874586
			13	3.11366	1
	Male	ALL	5	4.07601	0.425979	5.34309	0.001
			36	5.49256	0.574021
			41	9.56857	1
		Feces	2	0.199498	0.11903	1.21602	0.147
			18	1.47653	0.88097
			20	1.67602	1
		GI	2	0.484322	0.107619	1.08537	0.242
			18	4.01604	0.892381
			20	4.50036	1
Df represents the degrees of freedom, Sum Of Sqs is the sum of squares, R2 denotes the proportion of variation explained by the model, F is the F-statistic, and Pr(>F) indicates the p-value obtained through permutation tests. A lower p-value suggests significant differences between the groups.

## Sheet: Table S4
Table S4. Behavioral analysis records, body weight, and blood profiling of each group of experimental mice.
			Group			p-value
	TEST	Index	High_MF (n=9)	Medium_MF (n=10)	Low_MF (n=9)	High vs. Medium	Medium vs. Low	High vs. Low
Motor Function	Behavior test	Rotarod (latency to fall) (sec)	30.81 ± 4.52	19 ± 3.12	15.78 ± 2.04	p < 0.05	ns	p < 0.01
		Wire suspension (hanging time) (sec)	79.7 ± 9.9	44.03 ± 3.96	29 ± 3.52	p < 0.01	p < 0.05	p < 0.001
	Biochemical test	Weight (g)	25.21 ± 0.82	30.24 ± 1.34	30.73 ± 1.82	p < 0.01	ns	p < 0.05
		Blood glucose (mg/dL)	146.89 ± 8.26	157 ± 8.55	156.67 ± 9.48	ns	ns	ns
		TCHO (mg/dL)	230.43 ± 27.69	237.39 ± 22.93	300 ± 30.14	ns	ns	ns
		HDL-CHO (mg/dL)	25.33 ± 2.6	25.39 ± 2.23	29.25 ± 2.4	ns	ns	ns
		LDL-CHO (mg/dL)	197.26 ± 24.85	202.52 ± 20.24	261.19 ± 27.02	ns	ns	ns
		TG (mg/dL)	39.24 ± 5.08	47.4 ± 4.36	47.8 ± 6.2	ns	ns	ns
Cognitive Function			High_CF (n=10)	Medium_CF (n=11)	Low_CF (n=11)	High vs. Medium	Medium vs. Low	High vs. Low
	Behavior test	Y-maze (% alternation) (%)	68.67 ± 1.31	59.79 ± 0.83	50.68 ± 0.97	p < 0.001	p < 0.001	p < 0.001
	Biochemical test	Weight (g)	28.34 ± 1.66	29.65 ± 1.78	31.03 ± 1.58	ns	ns	ns
		Blood glucose (mg/dL)	146.9 ± 9.22	176.36 ± 12.15	163.55 ± 9.43	ns	ns	ns
		TCHO (mg/dL)	259.57 ± 28.32	271.54 ± 42.18	262.06 ± 18.75	ns	ns	ns
		HDL-CHO (mg/dL)	25.25 ± 2.47	25.89 ± 2.28	27.72 ± 1.63	ns	ns	ns
		LDL-CHO (mg/dL)	225.36 ± 25.05	235.65 ± 39.46	224.47 ± 16.72	ns	ns	ns
		TG (mg/dL)	44.79 ± 5.77	50 ± 6.25	49.34 ± 5	ns	ns	ns
Emotional Function			High_EF (n=13)	Medium_EF (n=10)	Low_EF (n=12)	High vs. Medium	Medium vs. Low	High vs. Low
	Behavior test	Tail suspension (immobility time) (sec)	115.31 ± 6.47	166.03 ± 4.28	197.58 ± 2.95	p < 0.001	p < 0.001	p < 0.001
	Biochemical test	Weight (g)	25.49 ± 0.92	32.13 ± 1.28	31.78 ± 1.52	p < 0.001	ns	p < 0.01
		Blood glucose (mg/dL)	152.23 ± 6.7	162.2 ± 9.74	171.83 ± 13.1	ns	ns	ns
		TCHO (mg/dL)	199.16 ± 17.34	305.87 ± 23.66	303.26 ± 30.51	p < 0.01	ns	p < 0.01
		HDL-CHO (mg/dL)	21.95 ± 1.95	30.83 ± 1.5	28.47 ± 1.42	p < 0.01	ns	p < 0.05
		LDL-CHO (mg/dL)	169.77 ± 15.34	264.91 ± 21.8	263.17 ± 28.92	p < 0.01	ns	p < 0.01
		TG (mg/dL)	37.26 ± 3.08	50.63 ± 3.99	58.07 ± 5.99	p < 0.05	ns	p < 0.01
ns: not significant

## Sheet: Table S5
Table S5. DESeq2 analysis results using feces and GI samples from high and low groups of the motor function test.
Feces sample
Species	baseMean	log2FoldChange	lfcSE	stat	p-value	padj
Aestuariispira insulae	1.91908	-4.32738	2.97458	-1.45479	0.145728	0.746856
Parabacteroides goldsteinii	145.879	-1.46993	0.527267	-2.78782	0.00530633	0.21756
Ligilactobacillus animalis	130.592	-1.43735	0.795896	-1.80595	0.0709259	0.685
Anaerocolumna jejuensis	29.8691	-1.03437	0.809922	-1.27712	0.201559	0.826391
Caecibacterium sporoformans	46.3305	-1.02061	0.851032	-1.19926	0.230428	0.858869
Alistipes finegoldii	73.294	-0.650211	0.356884	-1.82191	0.0684682	0.685
Murimonas intestini	68.4643	0.60138	0.3348	1.79624	0.072457	0.685
Anaerobacterium chartisolvens	41.8227	1.1248	0.810967	1.38699	0.165445	0.753692
Lactobacillus johnsonii	179.362	1.73743	1.00746	1.72457	0.0846051	0.685
Bifidobacterium pseudolongum	98.4999	1.88681	1.25012	1.5093	0.131221	0.746856
Clostridium amazonense	28.7978	4.77612	2.90576	1.64367	0.100244	0.685
GI sample
Species	baseMean	log2FoldChange	lfcSE	stat	p-value	padj
Anaerostipes butyraticus	5.30983	-3.41279	1.94549	-1.75421	0.0793947	0.371594
Cellulosilyticum ruminicola	35.3665	-2.82141	1.08732	-2.59483	0.0094637	0.182965
Caecibacterium sporoformans	21.0996	-2.59173	1.423	-1.82132	0.0685582	0.371594
Mogibacterium neglectum	25.1624	-2.3335	1.23558	-1.88858	0.0589476	0.371594
Faecalicatena contorta	10.3951	-2.06202	1.85906	-1.10917	0.267356	0.816139
[Clostridium] polysaccharolyticum	22.6907	-1.36258	0.785186	-1.73537	0.0826761	0.371594
Roseburia faecis	47.0726	-0.929932	0.720122	-1.29135	0.196581	0.689723
Pseudoflavonifractor phocaeensis	185.685	-0.846941	0.419824	-2.01737	0.0436567	0.371594
Vallitalea pronyensis	169.323	-0.840513	0.464346	-1.8101	0.0702804	0.371594
Lacrimispora saccharolytica	172.965	0.803632	0.709978	1.13191	0.257672	0.816139
Anaerotignum lactatifermentans	30.017	0.912382	0.715357	1.27542	0.20216	0.689723
Lachnoclostridium pacaense	80.1821	1.10636	0.771481	1.43408	0.151551	0.627853
Oscillibacter valericigenes	87.2655	1.33933	0.48136	2.78239	0.005396	0.156484
Butyricicoccus pullicaecorum	20.6559	1.51254	0.766511	1.97328	0.0484638	0.371594
Eisenbergiella massiliensis	19.5086	1.91044	1.02909	1.85644	0.0633914	0.371594
Anaerotaenia torta	23.9116	2.41261	0.561931	4.29344	1.7593e-05	0.00102039
Turicimonas muris	1.29974	3.83732	2.9806	1.28743	0.197945	0.689723
Parasutterella excrementihominis	3.2211	5.1455	2.97099	1.73192	0.0832882	0.371594
Bacteroides caecimuris	3.62947	5.31713	2.97025	1.79013	0.0734333	0.371594
Base mean is the mean of normalized counts for all samples. LfcSE is the standard error. Stat is Wald statistics. Pvalue is the Wald test p-value. Padj is the Benjamini-Hochberg adjusted p-value.

## Sheet: Table S6
Table S6. DESeq2 analysis results using feces and GI samples from high and low groups of the cognitive function test.
Feces sample
Species	baseMean	log2FoldChange	lfcSE	stat	p-value	padj
Anaeroplasma abactoclasticum	14.754	-7.30195	2.31846	-3.14948	0.00163559	0.0261695
Aestuariispira insulae	6.02946	-6.0123	2.95604	-2.0339	0.0419614	0.287735
Prevotella oralis	2.70892	-4.85615	2.95927	-1.641	0.100798	0.345593
Alistipes senegalensis	1.42575	-3.9296	2.96453	-1.32554	0.184992	0.467348
Ligilactobacillus animalis	113.519	-2.97119	0.573939	-5.17684	2.2567e-07	5.41607e-06
Clostridium oryzae	29.6699	-2.41651	0.920851	-2.62421	0.00868496	0.0833756
Limosilactobacillus reuteri	31.7294	-1.5344	1.09153	-1.40573	0.159803	0.467348
Murimonas intestini	52.8116	-0.968881	0.363994	-2.66181	0.00777219	0.0833756
Parabacteroides goldsteinii	95.3587	-0.786224	0.58225	-1.35032	0.176913	0.467348
Hungatella xylanolytica	100.572	0.613522	0.458829	1.33715	0.181174	0.467348
Vallitalea pronyensis	65.6579	0.894746	0.533071	1.67847	0.0932546	0.345593
Christensenella hongkongensis	69.2478	0.923329	0.369275	2.50039	0.0124058	0.0992467
Eubacterium ventriosum	97.4	2.26409	1.24427	1.8196	0.0688194	0.306498
Faecalibaculum rodentium	8.36406	2.47546	1.55108	1.59596	0.110498	0.353592
Akkermansia muciniphila	620.281	3.09911	1.58688	1.95296	0.0508242	0.304945
Clostridium amazonense	120.191	4.76069	2.84643	1.67251	0.0944237	0.345593
Ruminococcus flavefaciens	4.60139	5.36624	2.96418	1.81036	0.0702392	0.306498
Allobaculum stercoricanis	5.27236	5.57499	2.96359	1.88116	0.05995	0.306498
Bacteroides caecimuris	33.8544	23.1856	2.96039	7.83195	4.80367e-15	2.30576e-13
GI sample
Species	baseMean	log2FoldChange	lfcSE	stat	p-value	padj
Phocaeicola barnesiae	16.0599	-7.89013	2.80811	-2.80976	0.00495781	0.148734
Eisenbergiella massiliensis	22.8569	-1.41857	0.856925	-1.65542	0.0978403	0.587088
Anaerotignum lactatifermentans	35.7598	-0.909139	0.549204	-1.65538	0.097848	0.587088
Oscillibacter ruminantium	76.7697	-0.642931	0.478089	-1.34479	0.178692	0.824731
Flintibacter butyricus	98.3423	-0.533402	0.318337	-1.67559	0.0938183	0.587088
Kineothrix alysoides	818.167	0.699142	0.435607	1.60498	0.108497	0.591803
Anaerobacterium chartisolvens	49.1709	0.977697	0.501798	1.94839	0.0513687	0.552638
Roseburia faecis	34.6796	1.05066	0.5452	1.92711	0.0539664	0.552638
Lachnoclostridium pacaense	73.6196	1.14456	0.793349	1.44269	0.149108	0.745542
Ruminiclostridium cellobioparum	164.22	1.31049	0.683688	1.9168	0.0552638	0.552638
[Clostridium] polysaccharolyticum	43.0844	2.29351	1.05738	2.16905	0.0300788	0.552638
Bacteroides rodentium	3.55033	5.07881	2.96426	1.71335	0.0866482	0.587088
Prevotellamassilia timonensis	13.8658	6.45595	1.91485	3.37152	0.000747553	0.0448532
Base mean is the mean of normalized counts for all samples. LfcSE is the standard error. Stat is Wald statistics. Pvalue is the Wald test p-value. Padj is the Benjamini-Hochberg adjusted p-value.

## Sheet: Table S7
Table S7. DESeq2 analysis results using feces and GI samples from high and low groups of the emotional function test.
Feces sample
Species	baseMean	log2FoldChange	lfcSE	stat	p-value	padj
Caecibacterium sporoformans	30.844	-1.89553	0.795359	-2.38324	0.0171612	0.258275
Anaerocolumna jejuensis	19.9914	-1.82288	0.847886	-2.14991	0.0315623	0.282589
[Clostridium] populeti	14.4856	-1.36058	0.662301	-2.05433	0.0399438	0.282589
Marvinbryantia formatexigens	156.538	-1.18134	0.493049	-2.39599	0.0165756	0.258275
Limosilactobacillus reuteri	37.5274	-0.973312	0.836385	-1.16371	0.24454	0.743495
Muribaculum intestinale	5504.84	0.314835	0.248972	1.26454	0.206036	0.743495
Kineothrix alysoides	887.712	0.322876	0.28252	1.14284	0.253105	0.743495
Hungatella xylanolytica	101.249	0.467562	0.406281	1.15083	0.2498	0.743495
Roseburia faecis	28.7304	1.20679	0.504386	2.39259	0.0167299	0.258275
Tindallia californiensis	88.7015	1.34597	1.01475	1.3264	0.184707	0.743495
Bifidobacterium pseudolongum	92.4021	1.40606	1.15139	1.22118	0.222017	0.743495
Alistipes senegalensis	1.18315	3.84208	2.95629	1.29963	0.193729	0.743495
Bacteroides caecimuris	2.13099	4.68929	2.95022	1.58947	0.111954	0.58465
Clostridium amazonense	30.7055	5.20529	2.27236	2.2907	0.0219808	0.258275
Bacteroides rodentium	3.71155	5.24442	2.94705	1.77955	0.0751497	0.441505
Ruminococcus flavefaciens	5.26306	5.98758	2.9457	2.03265	0.0420877	0.282589
GI sample
Species	baseMean	log2FoldChange	lfcSE	stat	p-value	padj
Phocaeicola barnesiae	3.71176	-4.69851	2.95114	-1.5921	0.111363	0.590922
Prevotella oralis	47.8503	-2.63193	1.8336	-1.43539	0.151177	0.590922
Lacrimispora aerotolerans	46.1368	-1.75124	1.23971	-1.41263	0.157766	0.590922
Acutalibacter muris	15.0741	-1.62207	0.883037	-1.83693	0.0662208	0.531693
Turicibacter sanguinis	152.031	-1.56784	0.703404	-2.22894	0.0258182	0.531693
Clostridium amazonense	101.1	-1.56724	1.09535	-1.43081	0.152484	0.590922
[Eubacterium] siraeum	62.0745	-1.33202	0.793716	-1.6782	0.0933075	0.590922
Eisenbergiella massiliensis	22.6623	-1.07314	0.836422	-1.28301	0.199489	0.590922
Lacrimispora indolis	170.126	-1.06406	0.842052	-1.26366	0.206354	0.590922
Hungatella xylanolytica	256.922	-1.04062	0.792368	-1.3133	0.18908	0.590922
Ruminiclostridium cellulolyticum	57.3501	-0.809503	0.5172	-1.56516	0.117544	0.590922
Kineothrix alysoides	767.94	0.812369	0.44435	1.82822	0.0675165	0.531693
Lachnoclostridium pacaense	70.8316	0.924479	0.721681	1.28101	0.200191	0.590922
Ruminiclostridium cellobioparum	241.106	1.01375	0.694037	1.46065	0.144111	0.590922
Faecalibaculum rodentium	35.7263	1.04978	0.782485	1.34159	0.179729	0.590922
Allobaculum stercoricanis	45.0872	1.3677	0.746304	1.83263	0.0668583	0.531693
Frisingicoccus caecimuris	10.1643	2.0484	1.07019	1.91405	0.0556144	0.531693
Eubacterium ventriosum	5.59685	2.26468	1.77172	1.27823	0.201167	0.590922
Faecalicatena contorta	70.8224	3.18525	1.45374	2.19107	0.0284465	0.531693
Turicimonas muris	41.9627	3.8142	2.68866	1.41863	0.156008	0.590922
Bacteroides caecimuris	3.80719	5.48848	2.94658	1.86266	0.06251	0.531693
Prevotellamassilia timonensis	14.75	7.44388	2.28601	3.25627	0.00112886	0.0711181
Base mean is the mean of normalized counts for all samples. LfcSE is the standard error. Stat is Wald statistics. Pvalue is the Wald test p-value. Padj is the Benjamini-Hochberg adjusted p-value.
